# Supplementary material for: Development of Novel Immobilized Copper–Ligand Complex for Click Chemistry of Biomolecules
Source: Molecules. 2024 May 5;29(9):2148. doi: 10.3390/molecules29092148 (PMC11085236; doi:10.3390/molecules29092148)
Supplement: Supplementary file 1 [file molecules-29-02148-s001.zip]

Archive with 1 entries (1 files):
- molecules-2957824-supplementary.pdf
